# Supplementary material for: Levels of Physical Activity in Children with Extremity Fractures a Dutch Observational Cross-Sectional Study
Source: Children (Basel). 2022 Mar 1;9(3):325. doi: 10.3390/children9030325 (PMC8947536; doi:10.3390/children9030325)
Supplement: Supplementary file 1 [file children-09-00325-s001.zip]

Archive with 1 entries (1 files):
- children-1608180-supplementary.pdf
